# Supplementary material for: Comparative Multi-Omics Analysis Identifies Shared Transcriptomic Signatures and Therapeutic Targets in Alzheimer’s, Parkinson’s, and Huntington’s Diseases
Source: Curr Issues Mol Biol. 2025 Nov 24;47(12):976. doi: 10.3390/cimb47120976 (PMC12732164; doi:10.3390/cimb47120976)
Supplement: Supplementary file 1 [file cimb-47-00976-s001.zip]

Archive with 4 entries (3 files):
- cimb-3925966-supplementary/
- cimb-3925966-supplementary/Table S1 DEGS for AD (Table 3).csv
- cimb-3925966-supplementary/Table S2 DEGS for HD (Table 3).csv
- cimb-3925966-supplementary/Table S3 DEGS for PD (Table 3).csv
